# Supplementary material for: Distinct mutation profiles between primary bladder cancer and circulating tumor cells warrant the use of circulating tumors cells as cellular resource for mutation follow-up
Source: BMC Cancer. 2020 Dec 7;20:1203. doi: 10.1186/s12885-020-07684-6 (PMC7720586; doi:10.1186/s12885-020-07684-6)
Supplement: Supplementary file 1 — Additional file 1. [file 12885_2020_7684_MOESM1_ESM.xlsx]

## Sheet: TableS1
Additional file 1. Whole-exome sequencing information
Sample_ID	Total reads	Mapping rate(%)	On-target reads	% On-target reads	Mean depth of target regions (X)
TCC14-C	166299732	99.6	118872130	79.8	205.1
TCC14-T	167553886	99.2	120342197	78.8	207.7
TCC14-W	77713036	99.7	57792494	78.1	99.8
TCC16-C	154,203,122	99.8	103,390,691	75.0	147.7
TCC16-T	118,900,400	99.8	79,030,811	73.2	113.3
TCC16-W	144,273,366	99.8	90,039,018	70.5	128.0
TCC17-C	135,718,152	99.8	88,427,744	72.3	125.1
TCC17-T	134,918,668	99.8	91,748,189	75.7	132.7
TCC17-W	146,163,490	99.8	95,277,759	72.9	135.6
TCC18-C	152,396,730	99.8	95,108,608	73.0	135.8
TCC18-T	144,607,192	99.8	97,143,938	74.8	139.5
TCC18-W	144,869,456	99.8	95,731,066	74.5	136.6
TCC20-C	150,593,968	99.8	86,561,574	67.9	122.9
TCC20-T	148,011,842	99.8	97,735,266	74.9	140.0
TCC20-W	162,144,106	99.7	85,320,305	66.0	120.4
TCC21-C	214,371,006	99.8	121,159,599	74.6	173.6
TCC21-T	143,975,564	99.8	100,272,227	78.1	144.6
TCC21-W	165,071,182	99.8	98,261,513	68.9	140.3
TCC27-C	153,908,508	99.7	75,515,563	64.0	106.5
TCC27-T	121,315,338	99.7	81,626,010	74.8	117.2
TCC27-W	136,924,734	99.7	80,954,128	70.0	115.0
TCC28-C	152,447,518	99.7	75,078,627	66.2	106.0
TCC28-T	130,652,348	99.7	89,685,478	76.5	129.2
TCC28-W	146,148,386	99.7	71,376,456	62.7	100.1
TCC31-C	422,139,350	99.5	40,335,845	49.3	54.8
TCC31-T	136,156,696	99.8	90,647,275	74.8	130.2
TCC31-W	151,867,232	99.7	76,630,998	66.1	108.0
TCC32-C	251,194,316	99.6	74,680,159	59.5	104.4
TCC32-T	136,808,030	99.8	87,499,517	71.0	125.4
TCC32-W	147,633,700	99.7	76,188,260	64.9	107.3
TCC37-C	141,312,096	99.8	75,732,296	65.2	107.4
TCC37-T	148,891,986	99.7	98,756,587	74.1	142.0
TCC37-W	173,376,972	99.3	77,162,706	63.3	107.9
TCC38-C	127,419,182	99.8	79,092,324	70.7	113.7
TCC38-T	153,778,444	99.8	100,734,833	74.6	144.8
TCC38-W	231,348,518	99.6	76,150,340	59.6	105.9
TCC39-C	182,966,510	95.5	78,637,043	63.7	109.9
TCC39-T	162,173,742	99.7	106,282,738	73.5	152.4
TCC39-W	217,727,756	99.5	79,637,584	61.5	111.2
TCC40-C	140,716,246	79.0	72,678,781	76.4	104.5
TCC40-T	142,224,434	99.8	93,478,404	74.4	134.2
TCC40-W	317,881,116	99.4	77,155,144	56.5	106.6
TCC41-C	165,510,702	99.8	108,130,314	73.1	154.7
TCC41-T	184,289,186	99.8	118,492,182	73.1	170.0
TCC41-W	187,592,392	99.7	112,775,851	71.5	161.9
TCC43-C	162,092,224	99.8	104,380,222	73.4	149.3
TCC43-T	154,773,950	99.8	101,093,483	72.6	144.8
TCC43-W	176,654,326	99.3	96,264,200	67.2	136.3
TCC44-C	372,240,060	99.6	72,432,584	54.7	100.4
TCC44-T	174,248,878	99.8	114,467,546	75.1	164.8
TCC44-W	166,903,610	99.6	103,108,986	71.9	147.9
TCC45-C	164,979,848	99.6	84,910,087	67.6	120.5
TCC45-T	138,160,288	99.8	92,616,304	73.9	132.8
TCC45-W	131,687,924	99.7	71,568,416	67.2	101.0
TCC46-C	533,547,240	99.3	50,780,092	48.2	68.3
TCC46-T	148,549,198	99.8	100,257,130	74.2	144.0
TCC46-W	170,815,620	99.7	81,851,309	64.4	115.1
TCC47-C	145,981,636	99.7	89,254,490	71.3	128.9
TCC47-T	158,012,962	99.8	108,056,317	76.5	155.5
TCC47-W	147,604,404	99.5	92,562,406	70.6	132.6
